# Supplementary material for: Untargeted Metabolomics Reveals Alterations in the Primary Metabolites and Potential Pathways in the Vegetative Growth of Morchella sextelata
Source: Front Mol Biosci. 2021 Mar 9;8:632341. doi: 10.3389/fmolb.2021.632341 (PMC7985181; doi:10.3389/fmolb.2021.632341)
Supplement: Supplementary file 1 [file Table1.XLSX]

## Sheet: MS_02.vs.MS_01_neg_Diff_up
ID	Name_des	Formula	Molecular Weight	RT [min]	ChemSpider_Results	mzCloud_Results	neg_MS_02_03	neg_MS_02_04	neg_MS_02_05	neg_MS_02_06	neg_MS_01_02	neg_MS_01_04	neg_MS_01_05	neg_MS_01_06	FC	log2FC	Pvalue	AUC	VIP	Up.Down
Com_1016_neg	Prostaglandin F2α 1-11-lactone	C20 H32 O4	318.216	13.653	No results	Invalid mass	861609	864441	697943	1.1504e+06	213526	210843	153189	138246	4.99354	2.32006	4.17914e-05	1	1.63522	up
Com_1049_neg	1-Anilino-8-napthalenesulfonate	C16 H12 N O3 S	298.053	13.522	Full match	Invalid mass	689043	926730	885743	776785	354704	492152	372177	151336	2.39228	1.25838	0.0295521	1	1.0217	up
Com_121_neg	(9Z,12Z)-6,8-Dihydroxy-9,12-octadecadienoic acid	C18 H32 O4	312.229	12.688	No results	Full match	7.94713e+06	5.82569e+06	4.24572e+06	6.88153e+06	3.68071e+06	756463	1.24016e+06	1.89523e+06	3.2882	1.7173	0.0215664	1	1.35182	up
Com_139_neg	L-Tyrosine	C9 H11 N O3	181.073	2.012	Full match	Full match	9.47465e+06	1.66252e+07	1.2597e+07	9.79562e+06	3.98813e+06	1.95208e+06	3.43271e+06	5.56968e+06	3.24525	1.69833	0.00524102	1	1.23273	up
Com_1450_neg	Xanthurenic acid	C10 H7 N O4	205.037	5.393	No results	Full match	156866	158077	113406	152478	17920.6	21569.8	24899.5	48576	5.14161	2.36222	0.00221047	1	1.72493	up
Com_2068_neg	Cholic acid	C24 H40 O5	408.286	12.101	Partial match	Full match	6826.87	67620	16547.6	10516.1	3783.29	2572.41	5033.78	3525.9	6.80576	2.76676	0.0492102	1	1.55741	up
Com_218_neg	L-(-)-Tyrosine	C9 H11 N O3	181.073	1.784	Full match	No results	6.392e+06	7.87802e+06	7.39563e+06	6.69889e+06	2.72895e+06	1.60324e+06	2.06791e+06	3.29833e+06	2.92465	1.54827	0.00396421	1	1.11828	up
Com_2545_neg	3-Hydroxy-1-phenyl-2,4-imidazolidinedione	C9 H8 N2 O3	192.053	2.581	Full match	Invalid mass	54074.2	34853.5	37252	56700	10936.9	5835.3	8965.93	10769.2	5.0094	2.32464	0.000175609	1	1.63451	up
Com_2580_neg	naphthalene 1,2-oxide	C10 H8 O	144.057	11.543	Full match	Invalid mass	65264.9	76862.8	22394.3	107107	6822.16	25278.9	17125.4	6218.88	4.89905	2.2925	0.0153447	0.9375	1.65003	up
Com_2664_neg	3-Hydroxysuberic acid	C8 H14 O5	190.083	2.555	Full match	No results	72903.4	35068.8	51061.5	109039	11668.4	7679.65	14983.3	27794.8	4.31497	2.10935	0.00649274	1	1.52056	up
Com_2745_neg	S-(2-Chloroacetyl)glutathione	C12 H18 Cl N3 O7 S	383.056	11.555	Full match	No results	8692	9573.53	5547.26	7032.79	2514.89	1085.28	1580.01	2339.78	4.10183	2.03627	0.00145118	1	1.45876	up
Com_3139_neg	MFCD18379297	C14 H8 N2 O6	300.037	7.88	Full match	No results	12177.3	5131.74	7543.77	15398.3	1368.15	1267.25	1606.73	1839.18	6.61882	2.72657	0.00298151	1	1.83119	up
Com_3271_neg	cytidine 5′-monophosphate	C9 H14 N3 O8 P	323.053	8.298	Full match	No results	9062.27	3396.82	4759.52	5694.8	1470.67	1522.02	1797.01	1946.21	3.40168	1.76625	0.0073384	1	1.17812	up
Com_3791_neg	Orotidine 5'-monophosphate	C10 H13 N2 O11 P	368.027	8.73	Full match	No results	5025.89	3909.39	3844.24	5537.96	1097.08	1026.06	1287.76	1442.56	3.7741	1.91613	3.84341e-05	1	1.3362	up
Com_3912_neg	7,8-dihydroneopterin 3'-phosphate	C9 H14 N5 O7 P	335.063	8.365	Full match	No results	9617.85	6477.6	8631.7	26229	1136.89	1255.91	1344.83	1490.58	9.74638	3.28487	0.00507752	1	2.14548	up
Com_4037_neg	NMNH	C11 H17 N2 O8 P	336.073	8.604	Full match	No results	12935	7484.02	12700	18289.7	1563.47	1429.18	1771.9	1941.1	7.66648	2.93856	0.00069025	1	2.01515	up
Com_411_neg	Adenosine diphosphate (ADP)	C10 H15 N5 O10 P2	427.028	1.759	Full match	Full match	4.97565e+06	5.24238e+06	6.89596e+06	5.63871e+06	973124	371281	1.0449e+06	2.46812e+06	4.68411	2.22778	0.0184754	1	1.77961	up
Com_41_neg	D-(-)-Glutamine	C5 H10 N2 O3	146.069	1.676	Full match	Full match	1.00853e+08	1.28594e+08	8.8258e+07	7.55914e+07	3.71069e+07	2.074e+07	2.23561e+07	5.2751e+07	2.95813	1.56469	0.00769343	1	1.15421	up
Com_4327_neg	12-Ketodeoxycholic acid	C24 H38 O4	390.276	12.87	Full match	No results	2288.51	9374.36	6390.43	2896.44	1475.01	1434.94	1449.5	1580.61	3.52685	1.81838	0.0443973	1	1.12751	up
Com_4719_neg	Ubiquinone 3	C24 H34 O4	386.244	13.639	Full match	No results	7280.34	8152.01	6484.69	9648.09	2904.34	1946.57	1981.57	2462.67	3.39587	1.76378	7.88631e-05	1	1.23745	up
Com_525_neg	4-(2-Aminophenyl)-2,4-dioxobutanoic acid	C10 H9 N O4	207.052	2.021	Full match	No results	909167	1.10182e+06	1.03901e+06	764249	54771.1	59049.2	54416.3	121878	13.1474	3.7167	0.000236604	1	2.65778	up
Com_555_neg	10-HDA	C10 H18 O3	186.125	9.515	No results	Full match	1.92069e+06	878733	533910	1.61991e+06	359812	178998	303503	518509	3.63989	1.86389	0.0165969	1	1.28626	up
Com_578_neg	Hydroxykynurenine	C10 H12 N2 O4	224.079	1.793	No results	Full match	944865	1.29074e+06	890945	831295	90632.2	78811.8	120487	169676	8.61138	3.10624	0.000132164	1	2.20433	up
Com_5_neg	Citric acid	C6 H8 O7	192.026	1.568	Full match	Full match	4.31098e+08	1.02069e+08	3.14715e+08	2.70585e+08	4.91464e+07	2.86932e+07	3.7895e+07	8.8253e+07	5.48301	2.45497	0.00615941	1	1.6893	up
Com_608_neg	γ-Linolenic acid	C18 H30 O2	278.223	13.634	Partial match	Full match	1.91334e+06	1.83294e+06	1.26434e+06	2.40931e+06	589322	466270	389531	398499	4.02465	2.00886	0.000257193	1	1.39667	up
Com_619_neg	5-hydroxyisouric acid	C5 H4 N4 O4	184.024	1.666	Full match	Invalid mass	2.43197e+06	3.26267e+06	2.09471e+06	1.97347e+06	705011	449137	550009	1.08215e+06	3.50385	1.80894	0.00223071	1	1.30521	up
Com_6_neg	alpha-Ketoglutaric acid	C5 H6 O5	146.021	1.614	Full match	Invalid mass	4.3068e+08	9.40484e+07	1.11172e+08	1.01522e+08	4.87932e+07	2.80937e+07	3.72467e+07	8.05366e+07	3.78806	1.92146	0.0393971	1	1.20394	up
Com_738_neg	2,4-Quinolinediol	C9 H7 N O2	161.047	1.792	No results	Invalid mass	527416	622576	550737	433473	136389	175914	201777	202200	2.97956	1.5751	0.000118558	1	1.10889	up
Com_74_neg	DL-Arginine	C6 H14 N4 O2	174.111	1.807	Full match	Full match	1.3638e+07	2.75312e+07	2.37031e+07	1.66538e+07	3.26434e+06	1.71727e+06	1.86625e+06	4.53284e+06	7.16355	2.84067	0.000628957	1	2.03213	up
Com_809_neg	6-Azidohexanoic acid	C6 H11 N3 O2	157.085	1.698	No results	Full match	699395	989184	1.28334e+06	707960	287961	129816	131696	357782	4.05606	2.02008	0.00538731	1	1.48403	up
Com_864_neg	Uridine 5'-triphosphate	C9 H15 N2 O15 P3	483.967	1.55	Full match	Invalid mass	126298	216684	282203	169074	105309	27749.9	49171.1	93401.3	2.8816	1.52687	0.0252437	1	1.15698	up
Com_872_neg	Uridine monophosphate	C9 H13 N2 O9 P	324.037	7.936	Full match	No results	267197	166774	224022	325319	1630.95	1506.2	1965.27	2160.01	135.397	7.08105	1.14813e-06	1	4.94432	up
Com_875_neg	2-(11,17-Dihydroxy-10,13,16-trimethyl-3-oxo-4,5,6,7,8,9,10,11,12,13,14,15,16,17-tetradecahydro-3H-cyclopenta[a]phenanthren-17-yl)-2-oxoethyl acetate	C24 H34 O6	418.234	12.878	No results	Full match	501119	985752	183979	943223	4116.18	6961.05	165977	12745.6	13.7728	3.78375	0.015288	1	3.57729	up
Com_901_neg	2,2'-Methylenebis(4-methyl-6-tert-butylphenol)	C23 H32 O2	340.241	13.651	Partial match	Full match	1.00499e+06	1.07477e+06	726780	1.4334e+06	207902	195403	116191	88073	6.97852	2.80292	0.000412795	1	2.01288	up
Com_986_neg	Tretinoin	C20 H28 O2	300.208	14.507	No results	Full match	297298	492521	190882	479527	65112.9	69930	149050	100150	3.80028	1.92611	0.00445515	1	1.33722	up

## Sheet: MS_02.vs.MS_01_neg_Diff_down
ID	Name_des	Formula	Molecular Weight	RT [min]	ChemSpider_Results	mzCloud_Results	neg_MS_02_03	neg_MS_02_04	neg_MS_02_05	neg_MS_02_06	neg_MS_01_02	neg_MS_01_04	neg_MS_01_05	neg_MS_01_06	FC	log2FC	Pvalue	AUC	VIP	Up.Down
Com_1036_neg	Eicosapentaenoic acid	C20 H30 O2	302.223	14.605	No results	Full match	17232.9	16586.1	42186	83383.6	900975	110169	230375	313662	0.102489	-3.28646	0.00919539	1	2.2686	down
Com_1122_neg	2-(alpha-D-mannosyl)-D-glyceric acid	C9 H16 O9	268.079	1.781	Full match	No results	115936	123551	154721	90011.2	412069	599708	354596	291634	0.292048	-1.77572	0.000951711	1	1.23105	down
Com_116_neg	3723	C4 H6 O3	102.031	1.739	Full match	No results	3.13044e+06	2.87654e+06	4.11538e+06	1.51378e+06	6.15135e+06	1.53114e+07	1.02182e+07	4.11204e+06	0.325096	-1.62106	0.0273319	0.9375	1.11082	down
Com_1261_neg	L-(+)-Glutamic acid	C5 H9 N O4	147.053	6.456	Full match	Invalid mass	18258.7	21762.8	27012.1	20755.3	78314.9	122904	137032	78225.8	0.21079	-2.24612	0.000379876	1	1.54985	down
Com_128_neg	Adenosine	C10 H13 N5 O4	267.096	6.003	Full match	Full match	481943	853812	1.46862e+06	636896	9.41447e+06	1.50119e+07	7.39808e+06	4.72644e+06	0.0941501	-3.40889	0.000430613	1	2.3963	down
Com_1493_neg	Metaproterenol	C11 H17 N O3	211.12	9.887	No results	Full match	10000	14336.7	10861.5	11050.6	31739.6	72984.6	55424.6	30370.9	0.242751	-2.04245	0.00483019	1	1.3708	down
Com_152_neg	D-(-)-Fructose	C6 H12 O6	180.063	1.705	Not the top hit	Full match	3.71617e+06	1.96747e+06	2.2252e+06	2.83918e+06	7.55642e+06	1.27212e+07	9.26164e+06	4.88357e+06	0.312235	-1.6793	0.00469588	1	1.149	down
Com_170_neg	3-Hydroxy-3-methylglutaric acid	C6 H10 O5	162.052	1.765	Partial match	Full match	2.35079e+06	1.6513e+06	2.09691e+06	679418	3.56442e+06	8.81863e+06	5.61994e+06	2.29726e+06	0.333908	-1.58248	0.0375938	0.9375	1.11986	down
Com_172_neg	(+/-)12(13)-DiHOME	C18 H34 O4	314.245	12.982	No results	Full match	699959	319780	880528	426383	1.72153e+07	9.233e+06	1.25876e+07	4.22306e+06	0.0537842	-4.21667	0.000372702	1	2.90861	down
Com_1841_neg	Corchorifatty acid F	C18 H32 O5	328.224	11.082	No results	Full match	28712.3	16657.4	19687.5	17415.2	91809.7	76386.9	84936.3	197210	0.183133	-2.44904	0.00143617	1	1.69497	down
Com_1858_neg	3-[(2E,5E,8E)-3,6,9,12-Tetramethyl-2,5,8,11-tridecatetraen-1-yl]-1,2-benzenediol	C23 H32 O2	340.241	12.987	Full match	Partial match	9131.29	4162.92	18329.4	4371.85	249833	135354	178906	49673	0.0586471	-4.0918	0.00113326	1	2.90861	down
Com_1919_neg	Amylose	C14 H26 O11	370.146	1.744	Full match	No results	33541.6	53100.3	66862.5	47037.6	190967	168009	245564	175120	0.257218	-1.95894	0.000486657	1	1.39135	down
Com_1929_neg	Adenylthiomethylpentose	C11 H15 N5 O3 S	297.088	8.298	Full match	No results	18709.6	18390.9	22783.1	21888.6	88469.1	143659	112031	58548.7	0.203056	-2.30005	0.002538	1	1.56372	down
Com_2048_neg	Halostachine	C9 H13 N O	151.099	7.323	Full match	No results	8313.24	9147.34	13035.1	13011.6	30541.2	85588.8	61391.6	43628	0.196732	-2.34569	0.00209514	1	1.59	down
Com_206_neg	Pyrogallol	C6 H6 O3	126.031	1.818	No results	Full match	483246	778028	620155	1.14156e+06	2.51126e+06	7.11553e+06	2.69147e+06	1.84895e+06	0.213379	-2.22851	0.00818285	1	1.47198	down
Com_264_neg	MFCD00069578	C4 H10 N O6 P	199.024	1.596	Full match	Invalid mass	398911	469002	371236	531592	8.16713e+06	5.06076e+06	8.51601e+06	1.17734e+07	0.0528307	-4.24248	7.52536e-05	1	2.96907	down
Com_2831_neg	20-Hydroxy-(5Z,8Z,11Z,14Z)-eicosatetraenoic acid	C20 H32 O3	320.234	13.73	Partial match	Full match	12648.8	29226.4	18821.5	22125.3	67717.8	66348.2	74066.9	92284.8	0.27569	-1.85888	0.00209488	1	1.34809	down
Com_2949_neg	Leukotriene B4	C20 H32 O4	336.229	12.353	Full match	No results	7144.93	10824.8	9802.42	10474	53817.2	41264.2	81776.2	12173	0.202328	-2.30523	0.0378518	1	1.43132	down
Com_329_neg	3-Hydroxyanthranilic acid	C7 H7 N O3	153.042	1.764	Full match	Full match	688314	527657	702990	614042	1.68275e+06	3.08755e+06	2.17706e+06	1.61887e+06	0.295696	-1.75781	0.00164088	1	1.20282	down
Com_340_neg	N-Acetyl-b-D-galactosamine	C8 H15 N O6	221.089	1.753	Full match	No results	298485	378896	331649	274445	1.36169e+06	2.2646e+06	1.69403e+06	1.18788e+06	0.197209	-2.3422	0.000324	1	1.61657	down
Com_3490_neg	1-Palmitoyl lysophosphatidic acid	C19 H39 O7 P	410.244	12.987	Full match	No results	2180.49	1759.18	2445.41	1644.07	45182.1	34086.2	31923	6623.2	0.0681507	-3.87513	0.00885435	1	2.52273	down
Com_356_neg	(15Z)-9,12,13-Trihydroxy-15-octadecenoic acid	C18 H34 O5	330.24	11.391	No results	Full match	629511	179601	218490	304489	2.06222e+06	1.50305e+06	2.09075e+06	3.01899e+06	0.153555	-2.70317	0.00211882	1	2.02285	down
Com_379_neg	11(Z),14(Z)-Eicosadienoic acid	C20 H36 O2	308.271	15.439	No results	Full match	1.70127e+06	1.41536e+06	1.37051e+06	2.03619e+06	5.3714e+06	3.82586e+06	5.91084e+06	3.47097e+06	0.351112	-1.51	0.000915999	1	1.04989	down
Com_40_neg	2-Furoic acid	C5 H4 O3	112.016	2.015	No results	Full match	2.36503e+06	3.22685e+06	3.05943e+06	4.31812e+06	1.06841e+07	3.62803e+07	1.40933e+07	6.80487e+06	0.191113	-2.3875	0.0194006	1	1.50609	down
Com_520_neg	16-Hydroxyhexadecanoic acid	C16 H32 O3	272.234	13.452	No results	Full match	323494	178735	337387	284210	2.29446e+06	2.40535e+06	1.82396e+06	1.00043e+06	0.149362	-2.74312	0.000436306	1	1.89596	down
Com_60_neg	Adenine	C5 H5 N5	135.054	5.992	Partial match	Full match	1.61222e+06	2.28742e+06	4.6568e+06	1.86772e+06	2.12011e+07	4.33367e+07	1.64941e+07	1.56308e+07	0.10784	-3.21303	0.000534142	1	2.25549	down
Com_881_neg	N-acetylmuramic acid 6-phosphate	C11 H20 N O11 P	373.076	1.607	Full match	No results	29793.7	44612.6	44294.8	35726.7	274819	354723	242138	150867	0.151023	-2.72716	0.0004011	1	1.87869	down
Com_895_neg	L-2-succinylamino-6-oxoheptanedioic acid	C11 H15 N O8	289.078	1.571	Full match	No results	76521.7	102473	102911	87859.5	400182	557956	456824	248341	0.222308	-2.16937	0.00140999	1	1.48659	down
Com_89_neg	N2-Succinyl-L-glutamic acid 5-semialdehyde	C9 H13 N O6	231.073	1.763	Full match	No results	334187	366560	623352	244318	6.1102e+06	1.28347e+07	8.45899e+06	5.33499e+06	0.0479068	-4.38363	3.32705e-05	1	3.06904	down
Com_912_neg	(6S)-2-Amino-6-[(3-carboxypropanoyl)amino]heptanedioic acid	C11 H18 N2 O7	290.11	1.759	Full match	Invalid mass	75038.5	104857	112529	108143	407859	583683	369901	497988	0.215425	-2.21474	3.39243e-05	1	1.54855	down
Com_91_neg	cis,cis-Muconic acid	C6 H6 O4	142.026	2.041	No results	Full match	998523	1.36106e+06	1.42999e+06	1.88095e+06	2.25034e+06	1.04092e+07	3.52004e+06	3.86833e+06	0.282849	-1.8219	0.0332232	1	1.13152	down

## Sheet: MS_03.vs.MS_02_neg_Diff_up
ID	Name_des	Formula	Molecular Weight	RT [min]	ChemSpider_Results	mzCloud_Results	neg_MS_03_03	neg_MS_03_04	neg_MS_03_05	neg_MS_03_06	neg_MS_02_03	neg_MS_02_04	neg_MS_02_05	neg_MS_02_06	FC	log2FC	Pvalue	AUC	VIP	Up.Down
Com_1010_neg	8-Iso-15-keto-prostaglandin-F2β	C20 H32 O5	352.224	11.573	Partial match	Full match	35957.6	51131	40756	248318	12280.1	14953.8	15418.9	26047.1	5.47544	2.45297	0.0477153	1	1.38942	up
Com_104_neg	4-Hydroxybutyric acid (GHB)	C4 H8 O3	104.047	1.759	Partial match	Full match	2.2901e+07	7.81101e+06	2.54187e+07	3.27722e+07	6.578e+06	7.51178e+06	4.44673e+06	6.00549e+06	3.62248	1.85698	0.0273648	1	1.20144	up
Com_1063_neg	Phenylpyruvic acid	C9 H8 O3	164.047	7.174	Full match	No results	884072	298069	354906	848613	99136.9	103059	123201	117658	5.38457	2.42883	0.0104072	1	1.57806	up
Com_111_neg	L-(-)-Arabitol	C5 H12 O5	152.068	1.709	Full match	Full match	3.43817e+07	4.66183e+06	3.04548e+07	3.12589e+07	1.24953e+06	1.24792e+06	2.90924e+06	1.43512e+06	14.7267	3.88036	0.0084459	1	2.52855	up
Com_1190_neg	pantothenic acid	C9 H17 N O5	219.11	2.102	Full match	No results	450034	274256	402444	657050	89725.8	103758	163725	103506	3.87178	1.953	0.00134251	1	1.3399	up
Com_121_neg	(9Z,12Z)-6,8-Dihydroxy-9,12-octadecadienoic acid	C18 H32 O4	312.229	12.688	No results	Full match	3.56319e+07	3.05848e+07	2.08271e+07	1.91394e+07	7.94713e+06	5.82569e+06	4.24572e+06	6.88153e+06	4.26437	2.09233	0.000389667	1	1.52034	up
Com_149_neg	Ornithine	C5 H12 N2 O2	132.09	1.697	Full match	Full match	1.1002e+07	2.37276e+07	2.03838e+07	1.35329e+07	959036	1.59657e+06	9.46382e+06	1.18e+06	5.2007	2.37871	0.0226249	1	2.23297	up
Com_1907_neg	3-Hydroxydecanoic acid	C10 H20 O3	188.141	9.984	No results	Full match	282235	108402	105468	132193	55291.3	49829	34327.2	37310.3	3.55457	1.82968	0.00767275	1	1.21258	up
Com_1926_neg	2L4RKM5351	C6 H6 O4 S	173.999	1.669	Full match	Invalid mass	110210	159360	257558	175510	36446.1	51928.5	39906	42181.9	4.12195	2.04333	0.00177364	1	1.43712	up
Com_201_neg	Allantoin	C4 H6 N4 O3	158.044	1.722	Full match	No results	1.70647e+07	6.31313e+06	7.82315e+06	1.36865e+07	3.74283e+06	4.35369e+06	3.47287e+06	3.39606e+06	2.99941	1.58468	0.0188157	1	1.02976	up
Com_2158_neg	Coenzyme Q0	C9 H10 O4	182.057	8.635	Full match	Invalid mass	208930	34846.4	65926.9	57254.2	15901.7	18024.8	16101.9	15638.8	5.58814	2.48237	0.0290028	1	1.49248	up
Com_2351_neg	1-(Decanoyloxy)-3-hydroxy-2-propanyl 3-hydroxydecanoate	C23 H44 O6	416.313	15.412	Full match	No results	97175.5	28561.9	159064	83915.9	25723.1	18654.2	15694	28990.8	4.14001	2.04963	0.0310022	0.9375	1.29342	up
Com_2400_neg	Perillic acid	C10 H14 O2	166.099	9.194	No results	Full match	150382	146210	112731	33361.7	43899.9	29983.4	22006.6	31734.1	3.46866	1.79438	0.0435737	0.9375	1.30916	up
Com_25_neg	Glutaric acid	C5 H8 O4	132.042	1.666	Full match	Invalid mass	1.28143e+08	9.07924e+06	1.32579e+08	1.39486e+08	1.59943e+06	2.32012e+06	2.36502e+06	1.58992e+06	51.9764	5.69978	0.0118899	1	3.57941	up
Com_264_neg	MFCD00069578	C4 H10 N O6 P	199.024	1.596	Full match	Invalid mass	2.29172e+06	1.90081e+06	2.38887e+06	6.56689e+06	398911	469002	371236	531592	7.4253	2.89245	0.00464454	1	1.89354	up
Com_28_neg	D-(-)-Quinic acid	C7 H12 O6	192.063	1.655	Full match	Full match	1.26662e+08	1.97567e+07	1.31156e+08	1.35736e+08	402361	2.14701e+06	2.48047e+06	2.32279e+06	56.2126	5.81282	0.00082746	1	4.02913	up
Com_2986_neg	2,3-Dimethoxy-5-methyl-6-(3-methyl-2-buten-1-yl)-1,4-benzenediol	C14 H20 O4	252.135	9.025	Full match	No results	20214.7	6704.92	7184.29	51247.6	2674.06	2972.61	2602.41	3515.52	7.25494	2.85896	0.0414483	1	1.66018	up
Com_3271_neg	cytidine 5′-monophosphate	C9 H14 N3 O8 P	323.053	8.298	Full match	No results	68043	45278.7	34325.5	27840	9062.27	3396.82	4759.52	5694.8	7.65871	2.9371	0.000351965	1	2.13038	up
Com_329_neg	3-Hydroxyanthranilic acid	C7 H7 N O3	153.042	1.764	Full match	Full match	2.06769e+06	1.81658e+06	2.62741e+06	2.38867e+06	688314	527657	702990	614042	3.51376	1.81301	2.71878e-05	1	1.27966	up
Com_3465_neg	thymidine monophosphate	C10 H15 N2 O8 P	322.058	8.547	Full match	No results	25196.9	6423.32	13780.2	45417.7	5858.89	2470.26	3398.38	4250.01	5.68411	2.50694	0.0266234	1	1.57979	up
Com_3605_neg	Deoxyuridine monophosphate	C9 H13 N2 O8 P	308.042	8.082	Full match	No results	46573.3	13200.2	16955.7	39635.4	3978.78	2650.53	4821.45	4102.42	7.48172	2.90337	0.00489156	1	1.90621	up
Com_364_neg	MFCD00070502	C4 H8 O3	104.047	1.857	Full match	No results	3.51354e+06	767058	5.23247e+06	5.73297e+06	314741	430578	450817	319248	10.0608	3.33068	0.0187285	1	2.0975	up
Com_3791_neg	Orotidine 5'-monophosphate	C10 H13 N2 O11 P	368.027	8.73	Full match	No results	39637.4	24520.6	18502.1	30924.1	5025.89	3909.39	3844.24	5537.96	6.20086	2.63247	0.000278944	1	1.83391	up
Com_439_neg	4-Pyridoxic acid	C8 H9 N O4	183.053	6.193	Full match	Full match	1.96827e+06	829396	1.23474e+06	4.11686e+06	355532	289469	308993	260950	6.70752	2.74578	0.0135834	1	1.7363	up
Com_523_neg	3-Hydroxy-2-methylpyridine	C6 H7 N O	109.052	1.769	Partial match	Full match	1.46395e+06	1.66733e+06	2.92934e+06	2.04709e+06	629306	582019	762345	641364	3.10042	1.63246	0.00283384	1	1.13246	up
Com_872_neg	Uridine monophosphate	C9 H13 N2 O9 P	324.037	7.936	Full match	No results	1.18565e+06	907511	437746	1.23543e+06	267197	166774	224022	325319	3.83026	1.93744	0.00597857	1	1.31569	up
Com_897_neg	trehalose 6-phosphate	C12 H23 O14 P	422.081	1.652	Full match	No results	960536	110567	884714	1.16218e+06	45438.1	82746	38030.7	96700.3	11.8593	3.56795	0.0199921	1	2.27386	up

## Sheet: MS_03.vs.MS_02_neg_Diff_down
ID	Name_des	Formula	Molecular Weight	RT [min]	ChemSpider_Results	mzCloud_Results	neg_MS_03_03	neg_MS_03_04	neg_MS_03_05	neg_MS_03_06	neg_MS_02_03	neg_MS_02_04	neg_MS_02_05	neg_MS_02_06	FC	log2FC	Pvalue	AUC	VIP	Up.Down
Com_105_neg	D-Glucose 6-phosphate	C6 H13 O9 P	260.029	1.604	Not the top hit	Full match	1.22071e+06	1.2243e+07	4.05282e+06	2.29424e+06	1.41175e+07	2.38518e+07	2.39851e+07	2.55659e+07	0.226356	-2.14333	0.0290771	1	1.85003	down
Com_113_neg	UDP-N-acetylglucosamine	C17 H27 N3 O17 P2	607.08	1.673	No results	Full match	4.24566e+06	1.07137e+07	4.22037e+06	2.33935e+06	1.59014e+07	1.90761e+07	2.14222e+07	1.11057e+07	0.318776	-1.64939	0.0195706	1	1.29094	down
Com_115_neg	Hypotaurine	C2 H7 N O2 S	109.019	1.685	Full match	Invalid mass	6.72084e+06	1.19161e+07	5.11275e+06	4.59603e+06	1.90451e+07	1.81999e+07	2.28353e+07	2.29016e+07	0.341589	-1.54967	0.00977232	1	1.14707	down
Com_118_neg	Adenosine 5'-monophosphate	C10 H14 N5 O7 P	347.062	1.766	Full match	Full match	1.92617e+06	1.37115e+07	7.99042e+06	2.66301e+06	1.88143e+07	2.51144e+07	2.15406e+07	2.40097e+07	0.293824	-1.76697	0.0443242	1	1.55123	down
Com_1334_neg	Pyridoxal 5'-phosphate	C8 H10 N O6 P	247.023	2.347	Full match	Invalid mass	21927.6	83512.1	29694.1	12896.7	294708	246281	354475	378156	0.116228	-3.10497	0.0070416	1	2.39516	down
Com_1371_neg	5-hydroxy-2-oxo-4-ureido-2,5-dihydro-1H-imidazole-5-carboxylic acid	C5 H6 N4 O5	202.034	1.65	Full match	No results	58346.7	55699	49661.3	44740.2	188025	155896	206850	134372	0.304239	-1.71672	0.000138758	1	1.21105	down
Com_1385_neg	3,4-Dihydroxyphenylglycol	C8 H10 O4	170.057	2.285	Full match	No results	34081	27534.8	38195.9	26766.1	72830.9	369439	145804	71254.9	0.19198	-2.38097	0.0321516	1	1.46119	down
Com_1453_neg	glyceraldehyde 3-phosphate	C3 H7 O6 P	169.997	1.592	Full match	No results	58150.7	222642	111121	108640	238506	430480	364842	413965	0.345736	-1.53226	0.0168125	1	1.15565	down
Com_1541_neg	[(2R,3S,5R)-3-Hydroxy-5-(5-methyl-2,4-dioxo-3,4-dihydro-1(2H)-pyrimidinyl)tetrahydro-2-furanyl]methyl (2R,3R,4S,5R,6R)-3,4,5-trihydroxy-6-(hydroxymethyl)tetrahydro-2H-pyran-2-yl dihydrogen diphosphate	C16 H26 N2 O16 P2	564.074	1.686	Full match	Invalid mass	55291.1	98927.2	76773	38372.9	137117	237315	187306	172478	0.366873	-1.44665	0.00782154	1	1.05081	down
Com_154_neg	Mevalonic acid	C6 H12 O4	148.073	2.037	Partial match	Full match	829071	2.53083e+06	2.79971e+06	979323	1.19258e+07	1.37391e+07	1.11348e+07	7.84921e+06	0.15989	-2.64484	0.00498168	1	1.96544	down
Com_171_neg	D-(+)-Galactosamine	C6 H13 N O5	179.078	1.664	Full match	Invalid mass	2.97404e+06	2.49208e+06	2.41025e+06	1.93772e+06	6.36806e+06	1.03953e+07	7.38573e+06	5.74055e+06	0.328345	-1.60672	0.000723314	1	1.1247	down
Com_173_neg	Glycerylphosphorylethanolamine	C5 H14 N O6 P	215.055	1.661	Full match	Invalid mass	2.0814e+06	2.12502e+06	1.28451e+06	1.1173e+06	6.0268e+06	9.97198e+06	6.73259e+06	5.28091e+06	0.235905	-2.08372	0.000577111	1	1.47269	down
Com_192_neg	Picolinic acid	C6 H5 N O2	123.032	1.816	Partial match	Full match	2.36053e+06	4.05511e+06	5.90638e+06	1.99126e+06	1.06785e+07	9.60373e+06	1.52507e+07	1.36322e+07	0.291127	-1.78028	0.00815634	1	1.31978	down
Com_197_neg	L-Serine	C3 H7 N O3	105.042	1.66	Full match	Full match	2.25982e+06	1.96094e+06	2.81683e+06	1.15667e+06	5.71524e+06	5.46822e+06	6.5376e+06	4.34148e+06	0.371411	-1.42891	0.00692208	1	1.04201	down
Com_212_neg	2-dehydropantolactone	C6 H8 O3	128.047	1.73	Full match	Invalid mass	1.7336e+06	1.2603e+06	789614	2.33171e+06	4.8253e+06	3.78261e+06	5.88056e+06	7.32783e+06	0.280305	-1.83493	0.00474177	1	1.43946	down
Com_2147_neg	3-{[(2-Aminoethoxy)(hydroxy)phosphoryl]oxy}-2-hydroxypropyl palmitate	C21 H44 N O7 P	453.284	14.51	Full match	No results	7646.79	17805.1	9731.93	10909.2	43532.8	60228.5	79732	45583.8	0.201212	-2.31321	0.000471032	1	1.63943	down
Com_234_neg	DL-3-Aminoisobutyric acid	C4 H9 N O2	103.063	1.63	Not the top hit	Full match	1.22273e+06	3.56477e+06	1.29993e+06	807747	7.5241e+06	1.08875e+07	8.82402e+06	8.59826e+06	0.192421	-2.37766	0.00849606	1	1.81241	down
Com_245_neg	L-Glutathione (reduced)	C10 H17 N3 O6 S	307.083	1.759	Full match	Full match	765431	2.83119e+06	1.97236e+06	538897	3.99733e+06	8.516e+06	1.275e+07	5.09414e+06	0.201199	-2.31331	0.0134433	1	1.73253	down
Com_277_neg	L-Aspartic acid	C4 H7 N O4	133.037	1.632	Full match	Full match	2.31933e+06	3.17421e+06	2.7911e+06	2.08132e+06	7.94178e+06	1.06619e+07	9.99308e+06	1.05363e+07	0.26489	-1.91653	4.85515e-05	1	1.35466	down
Com_2783_neg	(17R)-23-Amino-12,20-dihydroxy-20-oxido-14-oxo-15,19,21-trioxa-20lambda~5~-phosphatricosan-17-yl 17-methyloctadecanoate	C38 H76 N O9 P	721.525	14.582	Full match	No results	16274.8	59436.3	20870.3	14051.3	53005.8	81224.7	123496	93885.1	0.314645	-1.6682	0.0198828	0.9375	1.31168	down
Com_288_neg	Uridine 5'-diphosphogalactose	C15 H24 N2 O17 P2	566.054	1.625	Full match	Full match	531674	4.16204e+06	965946	292006	5.55626e+06	9.21717e+06	8.41994e+06	1.00069e+07	0.179265	-2.47983	0.0271931	1	2.24965	down
Com_2937_neg	Isovaleryl-CoA	C26 H44 N7 O17 P3 S	851.17	8.879	Full match	No results	5222.08	3986.06	6827.8	5057.13	21570.7	21861.3	40028	43735.1	0.165832	-2.5922	0.00058546	1	1.85719	down
Com_348_neg	D-Xylulose 5-phosphate	C5 H11 O8 P	230.018	1.612	No results	Invalid mass	898146	2.4262e+06	1.54475e+06	1.2233e+06	3.76617e+06	5.11514e+06	5.0226e+06	7.11398e+06	0.289867	-1.78654	0.00346027	1	1.28615	down
Com_356_neg	(15Z)-9,12,13-Trihydroxy-15-octadecenoic acid	C18 H34 O5	330.24	11.391	No results	Full match	24946.1	40334.4	54912.2	86039.6	629511	179601	218490	304489	0.154818	-2.69135	0.00286015	1	1.94592	down
Com_3612_neg	Acetyl-CoA	C23 H38 N7 O17 P3 S	809.123	6.326	Full match	No results	1822.02	6916.06	3230.4	1531.19	15301.4	11685.5	14312.4	24279.5	0.205854	-2.28031	0.00883488	1	1.73544	down
Com_383_neg	D-Sedoheptulose 7-phosphate	C7 H15 O10 P	290.039	1.607	Not the top hit	Full match	1.23556e+06	2.09192e+06	1.35795e+06	1.209e+06	3.09098e+06	3.68096e+06	3.76979e+06	5.76698e+06	0.361428	-1.46822	0.00149699	1	1.02356	down
Com_391_neg	L-Saccharopine	C11 H20 N2 O6	276.131	1.619	Full match	Full match	402621	1.42126e+06	356836	342481	1.24702e+06	2.18158e+06	1.3853e+06	1.2476e+06	0.416267	-1.26442	0.0465897	0.8125	1.08911	down
Com_411_neg	Adenosine diphosphate (ADP)	C10 H15 N5 O10 P2	427.028	1.759	Full match	Full match	1.60172e+06	3.40763e+06	1.39826e+06	1.4547e+06	4.97565e+06	5.24238e+06	6.89596e+06	5.63871e+06	0.345555	-1.53301	0.00873256	1	1.13385	down
Com_445_neg	Cystathionine	C7 H14 N2 O4 S	222.066	1.629	Full match	Full match	167949	252412	130328	171633	549703	3.24322e+06	3.35278e+06	2.15229e+06	0.0776857	-3.68621	0.00788249	1	2.43342	down
Com_469_neg	Glycerol 3-phosphate	C3 H9 O6 P	172.013	1.615	Full match	Full match	840598	1.55957e+06	764619	822241	2.01134e+06	3.64298e+06	3.22167e+06	2.71438e+06	0.343994	-1.53954	0.00242621	1	1.09372	down
Com_548_neg	N-Acetyl-α-D-glucosamine 1-phosphate	C8 H16 N O9 P	301.055	1.627	Full match	Full match	398015	1.74916e+06	840773	274624	1.79068e+06	2.59133e+06	2.71362e+06	2.32084e+06	0.346476	-1.52917	0.0472983	1	1.34733	down
Com_592_neg	Uridine	C9 H12 N2 O6	244.068	1.769	Full match	Full match	463414	1.4148e+06	550945	195345	2.49345e+06	2.6206e+06	2.23307e+06	2.70037e+06	0.26121	-1.93672	0.0292912	1	1.6065	down
Com_619_neg	5-hydroxyisouric acid	C5 H4 N4 O4	184.024	1.666	Full match	Invalid mass	1.10047e+06	1.12516e+06	890673	388663	2.43197e+06	3.26267e+06	2.09471e+06	1.97347e+06	0.359011	-1.4779	0.0154786	1	1.0894	down
Com_719_neg	6888	C3 H8 N O6 P	185.008	1.647	Full match	Invalid mass	306453	900502	486581	292363	1.43065e+06	1.58694e+06	1.50428e+06	1.24045e+06	0.344635	-1.53686	0.0186074	1	1.18312	down
Com_734_neg	Guanosine monophosphate (GMP)	C10 H14 N5 O8 P	363.057	1.754	Full match	Full match	444652	1.03159e+06	981545	371106	1.46068e+06	1.93767e+06	1.63486e+06	1.94337e+06	0.405483	-1.30229	0.0287698	1	1.00748	down
Com_883_neg	dUDP	C9 H14 N2 O11 P2	388.006	1.59	Full match	Invalid mass	72201.7	508773	178401	46800.7	735882	984037	756440	1.04103e+06	0.229197	-2.12534	0.0358556	1	1.92649	down
Com_945_neg	N-Acetylornithine	C7 H14 N2 O3	174.1	1.758	Partial match	Full match	229874	634017	271527	241141	835421	1.38955e+06	993270	950253	0.330229	-1.59846	0.00949901	1	1.19379	down
