# Supplementary material for: Untargeted Metabolomics Reveals Alterations in the Primary Metabolites and Potential Pathways in the Vegetative Growth of Morchella sextelata
Source: Front Mol Biosci. 2021 Mar 9;8:632341. doi: 10.3389/fmolb.2021.632341 (PMC7985181; doi:10.3389/fmolb.2021.632341)
Supplement: Supplementary file 2 [file Table2.XLS]

## Sheet: Sheet1
Pathway	p	Compound	Kegg_ID	MS 02 vs. MS 01				MS 03 vs. MS 02
				Pvalue	AUC	VIP	Up.Down	Pvalue	AUC	VIP	Up.Down
Vitamin B6 metabolism	0.014833	D-Glyceraldehyde 3-phosphate	C00661					0.0168125	1	1.15565	up
		Pyridoxine	C00314	0.000429692	1	3.21118	down
		Pyridoxal phosphate	C00018					0.0166141	1	1.58791	up
		Pyridoxal	C00250	0.00632045	1	1.28871	down
Arginine biosynthesis	0.00075338	L-Glutamate	C00025	0.00209913	1	1.88399	up
		L-Arginine	C00062	0.000628957	1	2.03213	up
		N-Acetylornithine	C00437					0.00553265	1	1.33886	up
		2-Oxoglutarate	C00026	0.0393971	1	1.20394	up
		N-Acetyl-L-glutamate 5-semialdehyde	C01250	0.00691383	1	1.02177	down
		L-Ornithine	C00077					0.0174255	1	2.75511	down
		L-Aspartic acid	C00049	0.000429278	1	1.02913	up	4.85515e-05	1	1.35466	up
Pyrimidine metabolism	0.0019092	UDP(Uridine 5'-diphosphate)	C00015
		UMP(Uridine 5'-monophosphate)	C00105	1.14813e-06	1	4.94432	up	0.00597857	1	1.31569	down
		L-Glutamine	C00064
		UTP(Uridine triphosphate)	C00075	0.0252437	1	1.15698	up
		Uridine	C00299					0.0292912	1	1.6065	up
		dUDP	C01346					0.0358556	1	1.92649	up
		dUMP	C00365					0.00489156	1	1.90621	down
		Uracil	C00106
		dTMP	C00364					0.0414483	1	1.66018	down
		CMP(Cytidine monophosphate)	C00055	0.0073384	1	1.17812	up	0.000351965	1	2.13038	down
		Thymidine	C00214	0.00271313	1	1.20762	down
Lysine biosynthesis	0.006582	L-Aspartate	C00049	0.000429278	1	1.02913	up
		L-Lysine	C00047					0.00209913	1	1.88399	up
		L-Aspartate 4-semialdehyde	C00441	0.000478373	1	1.36941	down
		Diaminopimelic acid	C00666					0.00710065	1	1.08204	down
Lysine degradation	0.02177	L-Lysine	C00047					0.00209913	1	1.88399	up
		2-Aminoadipic acid	C00956	8.16753e-05	1	1.81346	down	0.0083454	1	2.24874	down
		saccharopine	C00449	0.00745276	1	1.0875	up	0.00201626	1	1.63347	down
TCA circle		citrate	C00158	0.00615941	1	1.6893	up
		Acetyl-CoA	C00024					0.00883488	1	1.73544	up
		Fumarate	C00122
